# Supplementary material for: Resistance to a Rhabdovirus (VHSV) in Rainbow Trout: Identification of a Major QTL Related to Innate Mechanisms
Source: PLoS One. 2013 Feb 4;8(2):e55302. doi: 10.1371/journal.pone.0055302 (PMC3563530; doi:10.1371/journal.pone.0055302)
Supplement: File S1 — Markers used to refine the effect of the major survival-associated QTL and for detection of VREFT-associated QTL in the two DH families. (XLS) [file pone.0055302.s003.xls]

## Sheet: Markers for survival QTMap anal
DH-F98	RT31
	Marker	Distance in M (first marker position = 0)
	One18ASC	0
	Omy272UoG	0.21
	OMM1058	0.496
	BHMS129	0.759
	OMM5164	0.836
	OMM5005	1.065
DH-F00	RT31
	Marker	Distance in M (first marker position = 0)
	OmyFGT8TUF	0
	Omy272UOG	0.21
	OMM1058	0.496
	OMM5164	0.836
	OMM1053	0.919
	Omy1009INRA	0.995
	Omy1136INRA	1.034
	OMM5005	1.065

## Sheet: Markers for VREFT QTLMap anal.
DH-F98	RT27					RT29						RT31
	Marker	Distance in M (first marker position = 0)				Marker	Distance in M (first marker position = 0)					Marker	Distance in M (first marker position = 0)
	Omy29INRA	0				Ots108SSBI	0					One18ASC	0
	OMM1131	0.138				OmyFGT3TUF	0.255					Omy1006UW	0.426
	OmyFGT8TUF	0.179				OMM1705	0.432					OMM1058	0.496
	Ocl2UW	0.399				Omy21INRA	0.629					BHMS129	0.759
												OMM5164	0.836
												OMM5005	1.065
DH-F00	RT8					RT24						RT26					RT31
	Marker	Distance in M (first marker position = 0)				Marker	Distance in M (first marker position = 0)					Marker	Distance in M (first marker position = 0)				Marker	Distance in M (first marker position = 0)
	OMM1075	0				OmyFGT16TUF	0					Omy1321INRA	0				OmyFGT8TUF	0
	OmyUW1198	0.277				OMM1045	0.079					Omy1517	0.192				Omy272UOG	0.202
	OMM1793	0.466				OMM1211	0.227					OMM1734	0.306				OMM1058	0.485
	Omy18INRA	0.684				Ssa85DU	0.536					OmyFGT24TUF	0.523				OMM5164	0.763
	Omy1042INRA	0.971															OMM1053	0.84
																	Omy1009INRA	0.912
																	Omy1136INRA	0.948
																	OMM5005	1.016
